# Supplementary material for: Altered functional connectivity strength in chronic insomnia associated with gut microbiota composition and sleep efficiency
Source: Front Psychiatry. 2022 Nov 22;13:1050403. doi: 10.3389/fpsyt.2022.1050403 (PMC9722753; doi:10.3389/fpsyt.2022.1050403)
Supplement: Supplementary file 1 [file Data_Sheet_1.zip]

Archive with 1 entries (1 files):
- Editorial 1.DOCX
